# Supplementary material for: The Proactive Synergy Between Action Observation and Execution in the Acquisition of New Motor Skills
Source: Front Hum Neurosci. 2022 Mar 24;16:793849. doi: 10.3389/fnhum.2022.793849 (PMC8986982; doi:10.3389/fnhum.2022.793849)
Supplement: Supplementary file 1 [file Data_Sheet_1.ZIP]

Archive with 6 entries (6 files):
- butterfly.mp4
- poacher.mp4
- bowline.mp4
- spanish bowline.mp4
- sheepshank.mp4
- angler.mp4
